# Supplementary material for: Ash aggregation enhanced by deposition and redistribution of salt on the surface of volcanic ash in eruption plumes
Source: Sci Rep. 2017 Mar 31;7:45762. doi: 10.1038/srep45762 (PMC5374634; doi:10.1038/srep45762)
Supplement: Supplementary Dataset 2 [file srep45762-s2.xls]

## Sheet: Sheet1
Original study		Original code	Leachate concentrations (mmol kg^-1)
			Al	As	B	Ba	Ca	Cd	CO	Cr	Cs	Cu	Fe	K	Li	Mg	Mn	Mo	Na	Ni	Pb	Rb	Sb	Se	Si	Sr	Th	Ti	U	V	Zn
AR: Armienta, M. A., Martin-Del-Pozzo, A. L., Espinasa, R., Cruz, O., Ceniceros, N., Aguayo, A., & Butron, M. A. 1998. Geochemistry of ash leachates during the 1994–1996 activity of Popocatepetl volcano. Applied Geochemistry, v. 13, no. 7, p. 841-850.	AR	34728	-	-	-	-	121.068	-	-	-	-	-	-	3.02803	-	2.50926	-	-	10.7438	-	-	-	-	133.496	-	-	-	-	-	-	-
	AR	35129	-	-	-	-	216.95	0.00249088	0.0196844	-	-	0.0443745	-	8.13313	-	14.0683	0.416636	-	33.9278	-	0.084749	-	0.000574901	226.728	-	-	-	0.00710257	-	-	0.810827
	AR	35130	-	-	-	-	116.65	0.00186816	0.0184965	-	-	0.00802518	-	5.60561	-	10.1604	0.403531	-	22.9665	-	-	-	0.000492773	141.202	-	-	-	0.00710257	-	-	0.165316
	AR	35132	-	-	-	-	73.3899	0.00062272	0.0151027	-	-	-	-	1.67668	-	6.1703	0.231161	-	64.7238	-	-	-	0.000574901	91.9513	-	-	-	0.000208899	-	-	0.200031
	AR	35135	-	-	-	-	49.6256	-	-	-	-	-	-	4.07908	-	6.91074	-	-	32.3184	-	-	-	-	56.6951	-	-	-	-	-	-	-
	AR	35136	-	-	-	-	18.7968	-	-	-	-	-	-	3.87888	-	2.7972	-	-	10.8743	-	-	-	-	18.6485	-	-	-	-	-	-	-
	AR	35138	-	-	-	-	44.9576	-	-	-	-	-	-	2.07708	-	3.4965	-	-	69.5955	-	-	-	-	44.1795	-	-	-	-	-	-	-
	AR	35139	-	-	-	-	-	0.00026688	0.00220601	-	-	0.00204563	-	-	-	-	0.0877321	-	-	-	-	-	0.000739159	-	-	-	-	0.00188009	-	-	0.0292094
	AR	35147	-	-	-	-	46.9546	-	-	-	-	-	-	12.012	-	5.67668	-	-	24.4889	-	-	-	-	60.1624	-	-	-	-	-	-	-
	AR	35154	-	-	-	-	-	0.00035584	0.00644833	-	-	0.0061369	-	-	-	-	0.0161995	-	-	-	-	-	0.00065703	-	-	-	-	-	-	-	0.0108579
	AR	35154	-	-	-	-	-	0.00026688	0.0108603	-	-	-	-	-	-	-	0.0314889	-	-	-	-	-	0.000492773	-	-	-	-	0.00501358	-	-	-
	AR	35161	-	-	-	-	24.7878	-	-	-	-	-	-	11.7618	-	2.01563	-	-	17.0944	-	-	-	-	30.7476	-	-	-	-	-	-	-
	AR	35175	-	-	-	-	35.2971	-	-	-	-	-	-	1.7017	-	0.534759	-	-	3.52327	-	-	-	-	38.2965	-	-	-	-	-	-	-
	AR	35183	-	-	-	-	-	8.89601e-05	0.000339386	-	-	-	-	-	-	-	0.00127412	-	-	-	-	-	0.00065703	-	-	-	-	-	-	-	-
	AR	35185	-	-	-	-	-	0.0013344	0.00271509	-	-	-	-	-	-	-	0.0127412	-	-	-	-	-	0.0509198	-	-	-	-	0.00710257	-	-	0.00550543
	AR	35185	-	-	-	-	16.6001	-	0.000169693	-	-	-	-	0.875876	-	1.56314	0.0232981	-	2.08786	-	0.0602317	-	0.000410644	18.6172	-	-	-	0.000835596	-	-	-
	AR	35221	-	-	-	-	8.73689	0.000889601	0.000169693	-	-	-	-	1.67668	-	1.76882	-	-	5.35015	-	-	-	0.000410644	5.88297	-	-	-	-	-	-	-
	AR	35235	-	-	-	-	3.96905	0.00257984	0.000509079	-	-	0.00708104	-	5.25526	-	1.85109	0.00163815	-	5.35015	-	0.033639	-	0.000410644	5.9975	-	-	-	0.00188009	-	-	0.0484784
	AR	35281	-	-	-	-	42.0869	-	-	-	-	-	-	9.73473	-	25.833	-	-	53.1535	-	-	-	-	91.7118	-	-	-	-	-	-	-
	AR	35366	-	-	-	-	-	0.00035584	0.000169693	-	-	-	-	-	-	-	-	-	-	-	-	-	0.000492773	-	-	-	-	-	-	-	0.0510781
	AR	35397	-	-	-	-	12.2317	-	-	-	-	-	-	2.67768	-	6.58165	-	-	13.1796	-	-	-	-	24.2295	-	-	-	-	-	-	-
BG: Bagnato, E., Aiuppa, A., Bertagnini, A., Bonadonna, C., Cioni, R., Pistolesi, M. Pedone, M. Hoskuldsson, A. 2013. Scavenging of sulphur, halogens and trace metals by volcanic ash: the 2010 Eyjafjallajökull eruption. Geochimica et cosmochimica acta, v. 103, p. 138-160	BG	EJ14	0.0915493	0.000133476	0.000185014	0.000728173	0.763105	0.00346944	0.00729679	0.00442308	3.76194e-05	0.000157356	0.000537153	0.186436	0.00144092	0.101193	0.00473244	2.08464e-05	1.63653	0.00119271	9.65251e-06	0.001989	1.64258e-05	0.000126646	-	0.00399452	0.000301672	0.0754126	1.26035e-05	3.9968e-05	0.00305857
	BG	EJ18	4.00778	0.000667379	0.000925069	0.00385932	2.6635	0.00160128	0.000339386	3.84615e-05	2.25717e-06	0.00456334	0.00555058	0.237988	0.00720461	0.267791	0.0802694	0.000208464	3.91893	0.00187425	4.82625e-06	0.000468	2.46386e-06	0.000886525	-	0.0131249	4.3096e-06	0.00459578	4.20115e-06	0.00039968	0.0301269
	BG	EJ19	3.74463	0.000667379	0.00185014	0.0033496	1.78507	0.00115648	0.000339386	3.84615e-05	2.25717e-06	0.00519276	0.00859445	0.173924	0.00720461	0.214315	0.076265	0.000208464	3.40624	0.00170387	4.82625e-05	0.000468	8.21288e-06	0.000886525	-	0.0124401	4.3096e-06	0.00334239	4.20115e-06	0.00059952	0.0250803
	BG	EJ20	3.87324	0.000667379	0.00185014	0.00385932	7.28557	0.0013344	0.000339386	3.84615e-05	1.50478e-06	0.00393391	0.00340197	0.612613	0.00576369	0.664747	0.0779032	0.000208464	9.99733	0.00204464	4.82625e-06	0.000468	3.28515e-06	0.000886525	-	0.0128966	4.3096e-06	0.00313349	4.20115e-06	0.00039968	0.0237039
	BG	EJ15	0.999259	0.000266951	0.000925069	0.00189325	7.56715	0.00035584	0.000169693	1.92308e-05	2.25717e-06	0.00786782	0.00519248	0.631131	0.00288184	0.874537	0.0285766	0.000104232	9.76927	0.00153348	4.82625e-06	0.000234	2.46386e-06	0.000253293	-	0.00399452	4.3096e-06	0.00188009	8.4023e-07	0.00039968	0.0160575
	BG	EJ24	1.63232	0.000133476	0.000925069	0.0021117	7.497	0.00053376	0.000169693	1.92308e-05	1.50478e-06	0.00424862	0.00268577	0.544294	0.00288184	0.642123	0.0316709	0.000104232	9.72695	0.00136309	4.82625e-06	0.000234	1.64258e-06	0.000253293	-	0.00456517	4.3096e-06	0.00125339	3.78104e-06	7.99361e-05	0.0129989
	BG	EJ22	3.78058	0.000667379	0.000925069	0.00254861	5.40315	0.00124544	0.000339386	3.84615e-05	2.25717e-05	0.00708104	0.00698299	0.502252	0.00576369	0.535171	0.0706225	0.000208464	8.37416	0.00153348	4.82625e-06	0.000468	2.46386e-06	0.000886525	-	0.010614	4.3096e-06	0.00501358	4.20115e-06	0.000259792	0.0229393
	BG	EJ17	1.22128	0.000133476	-	0.00182043	2.18123	0.0004448	0.000169693	5.76923e-05	1.50478e-06	0.00236035	0.00537153	0.284785	0.00432277	0.317976	0.0276665	0.000104232	4.09978	0.000681547	1.44788e-05	0.000117	1.64258e-06	0.000126646	-	0.00365213	4.3096e-06	0.00167119	2.10058e-06	0.00019984	0.0131519
	BG	EJ25	1.02113	0.000133476	0.000925069	0.00189325	1.71792	0.00026688	0.000169693	3.84615e-05	1.50478e-06	0.000472069	0.00107431	0.148649	0.00288184	0.305636	0.0189297	4.16927e-05	3.72695	0.000681547	4.82625e-06	0.000117	1.64258e-06	0.000126646	-	0.00319562	8.6192e-07	0.000417798	8.4023e-07	-	0.00764643
	BG	EJ26	0.505189	4.00427e-05	-	0.00320396	1.10285	8.89601e-05	-	3.84615e-05	1.50478e-06	0.000157356	0.000895255	0.101602	0.00144092	0.157137	0.00910084	4.16927e-05	1.95724	0.000340774	4.82625e-06	4.68e-05	1.64258e-06	0.000126646	-	0.00182607	8.6192e-07	-	8.4023e-07	-	0.00229393
CH: Christenson, B. W. 2000. Geochemistry of fluids associated with the 1995–1996 eruption of Mt. Ruapehu, New Zealand: signatures and processes in the magmatic-hydrothermal system. Journal of volcanology and geothermal research, v. 97, no. 1, p. 1-30	CH	RuA 17069631	1.70497	-	-	-	64.4034	-	-	-	-	-	0.132498	0.875876	-	11.1065	-	-	16.9639	-	-	-	-	-	-	-	-	-	-	-	-
	CH	RuA 17069634	2.14974	-	-	-	85.6216	-	-	-	-	-	0.340197	0.035035	-	12.3406	-	-	13.0492	-	-	-	-	-	-	-	-	-	-	-	-
	CH	RuA 17069653	1.51964	-	-	-	28.9566	-	-	-	-	-	0.10385	0.600601	-	4.36035	-	-	7.00304	-	-	-	-	-	-	-	-	-	-	-	-
	CH	RuA 17069654	1.51964	-	-	-	30.2047	-	-	-	-	-	0.0680394	0.700701	-	4.68943	-	-	8.00348	-	-	-	-	-	-	-	-	-	-	-	-
	CH	RuA 17069655	1.48258	-	-	-	27.9581	-	-	-	-	-	0.0376007	1.6016	-	3.94899	-	-	7.22053	-	-	-	-	-	-	-	-	-	-	-	-
	CH	RuA 17069656	1.51964	-	-	-	48.1777	-	-	-	-	-	0.145031	0.650651	-	10.037	-	-	13.1796	-	-	-	-	-	-	-	-	-	-	-	-
	CH	RuA 18069613	1.92735	-	-	-	40.4393	-	-	-	-	-	-	1.6016	-	5.18305	-	-	9.13441	-	-	-	-	-	-	-	-	-	-	-	-
	CH	RuA 18069618	1.29726	-	-	-	36.695	-	-	-	-	-	-	1.75175	-	4.68943	-	-	9.13441	-	-	-	-	-	-	-	-	-	-	-	-
	CH	RuA 18069621	1.37139	-	-	-	36.695	-	-	-	-	-	0.0340197	2.55255	-	5.51213	-	-	8.69943	-	-	-	-	-	-	-	-	-	-	-	-
	CH	RuA 18069619	1.59377	-	-	-	36.4453	-	-	-	-	-	0.0590868	0.975976	-	8.10366	-	-	10.0043	-	-	-	-	-	-	-	-	-	-	-	-
	CH	RuA 18069625	1.59377	-	-	-	67.1493	-	-	-	-	-	0.501343	0.11011	-	18.5109	-	-	16.094	-	-	-	-	-	-	-	-	-	-	-	-
	CH	RuA 18069630	1.29726	-	-	-	96.8547	-	-	-	-	-	0.698299	0.675676	-	27.1493	-	-	29.5781	-	-	-	-	-	-	-	-	-	-	-	-
	CH	RuA 18069655	2.14974	-	-	-	88.1178	-	-	-	-	-	0.196956	0.325325	-	22.2131	-	-	32.1879	-	-	-	-	-	-	-	-	-	-	-	-
	CH	RuA 19069610	1.37139	-	-	-	48.677	-	-	-	-	-	0.0769919	1.52653	-	7.81571	-	-	7.699	-	-	-	-	-	-	-	-	-	-	-	-
	CH	RuA 19069612	1.22313	-	-	-	47.1792	-	-	-	-	-	0.171889	0.925926	-	14.8087	-	-	16.3549	-	-	-	-	-	-	-	-	-	-	-	-
	CH	RuA 19069652	3.22461	-	-	-	75.6365	-	-	-	-	-	0.0214861	1.85185	-	13.3278	-	-	15.572	-	-	-	-	-	-	-	-	-	-	-	-
	CH	TOB-A	0.815419	-	-	-	25.2122	-	-	-	-	-	0.0179051	1.75175	-	3.86672	-	-	6.35059	-	-	-	-	-	-	-	-	-	-	-	-
	CH	TOB-B	1.55671	-	-	-	38.1927	-	-	-	-	-	0.0322292	1.62663	-	5.01851	-	-	8.69943	-	-	-	-	-	-	-	-	-	-	-	-
	CH	TOB-C	1.07487	-	-	-	29.4558	-	-	-	-	-	0.0214861	1.5015	-	3.90786	-	-	6.48108	-	-	-	-	-	-	-	-	-	-	-	-
	CH	Lochinvar	44.4774	-	-	-	68.8967	-	-	-	-	-	1.50403	0.0975976	-	51.0078	-	-	36.9726	-	-	-	-	-	-	-	-	-	-	-	-
	CH	RuA 171095-01	1.51964	-	-	-	51.4229	-	-	-	-	-	0.268577	0.275275	-	10.2838	-	-	15.224	-	-	-	-	-	-	-	-	-	-	-	-
	CH	RuA 171095-05	7.56116	-	-	-	89.8652	-	-	-	-	-	1.14593	0.0775776	-	21.8017	-	-	21.3136	-	-	-	-	-	-	-	-	-	-	-	-
CR: Cronin, S. J., Stewart, C., Zernack, A. V., Brenna, M., Procter, J. N., Pardo, N., Christenson B., Wilson T., Stewart, RB., Irwin, M. 2014. Volcanic ash leachate compositions and assessment of health and agricultural hazards from 2012 hydrothermal eruptions, Tongariro, New Zealand. Journal of Volcanology and Geothermal Research, v. 286, p. 233-247	CR	JP46	-	-	-	-	311.189	-	-	-	-	-	-	19.2603	-	29.7408	-	-	203.296	-	-	-	-	-	-	-	-	-	-	-	-
	CR	TM003	-	-	-	-	252.448	-	-	-	-	-	-	18.0581	-	27.7664	-	-	97.1492	-	-	-	-	-	-	-	-	-	-	-	-
	CR	AZK3	-	-	-	-	282.193	-	-	-	-	-	-	7.59669	-	10.2838	-	-	69.7105	-	-	-	-	-	-	-	-	-	-	-	-
	CR	TM002	1.18606	0.0003336	0.0728597	-	275.3	0.000258605	0.00746649	0.000288462	-	0.00440598	7.21576	17.5466	-	26.7791	0.400437	7.50469e-05	99.9555	0.0138013	0.000159266	-	-	-	-	-	-	-	-	-	0.0275271
	CR	TM001	4.41067	0.0003336	0.0910747	-	323.352	0.000392367	0.0322416	-	-	0.0188828	6.24888	15.0143	-	22.9535	0.400437	8.44278e-05	160.267	0.0408928	0.000212355	-	-	-	-	-	-	-	-	-	0.0581129
	CR	AZK1	3.07635	0.000573792	0.0728597	-	285.215	0.000107009	0.0122179	0.00442308	-	0.818253	0.626679	5.72949	-	7.4455	0.291227	-	86.2361	0.0170387	4.44015e-05	-	-	-	-	-	-	-	-	-	0.244686
	CR	NPK2	1.03781	-	0.127505	-	263.312	0.000160514	0.00492109	-	-	0.0036192	1.79051	17.3419	-	24.1876	0.134692	-	79.1982	0.00783779	6.75676e-05	-	-	-	-	-	-	-	-	-	0.0183514
	CR	NPK1	-	-	-	-	183.167	-	-	-	-	-	-	18.3139	-	28.0132	-	-	153.586	-	-	-	-	-	-	-	-	-	-	-	-
	CR	HK-K1	-	-	-	-	48.1019	-	-	-	-	-	-	1.2789	-	0.658165	-	-	30.2895	-	-	-	-	-	-	-	-	-	-	-	-
DH: De Hoog, J. C. M., Koetsier, G. W., Bronto, S., Sriwana, T., & Van Bergen, M. J., 2001, Sulfur and chlorine degassing from primitive arc magmas: temporal changes during the 1982–1983 eruptions of Galunggung (West Java, Indonesia). Journal of Volcanology and Geothermal Research, v. 108, no. 1, p. 55-83	DH	GA1	0.133432	-	-	-	16.2506	-	-	-	-	-	0.0429722	-	-	6.62279	0.455042	-	11.3093	-	-	-	-	-	0.558918	-	-	-	-	-	-
	DH	GA2	0.0889548	-	-	-	27.9081	-	-	-	-	-	0.0179051	-	-	10.2016	0.910084	-	20.9656	-	-	-	-	-	0.783197	-	-	-	-	-	-
	DH	GA3	-	-	-	-	61.8572	-	-	-	-	-	0.0143241	-	-	13.3278	1.01929	-	24.0974	-	-	-	-	-	1.38839	-	-	-	-	-	-
	DH	GA4	0.530022	-	-	-	22.8158	-	-	-	-	-	0.286482	-	-	5.63554	0.156534	-	18.0078	-	-	-	-	-	2.81239	-	-	-	-	-	-
	DH	GA6	0.1149	-	-	-	3.07039	-	-	-	-	-	0.0161146	-	-	1.48087	0.021842	-	11.1788	-	-	-	-	-	0.313279	-	-	-	-	-	-
	DH	GA7	0.292809	-	-	-	32.9006	-	-	-	-	-	0.161146	-	-	8.8441	0.123771	-	15.746	-	-	-	-	-	2.88359	-	-	-	-	-	-
	DH	GA8	0.163084	-	-	-	28.3575	-	-	-	-	-	0.0268577	-	-	8.30934	0.418639	-	21.5311	-	-	-	-	-	0.961196	-	-	-	-	-	-
	DH	GA9	0.122313	-	-	-	29.5806	-	-	-	-	-	0.0250671	-	-	9.25545	0.491445	-	27.3162	-	-	-	-	-	0.854397	-	-	-	-	-	-
	DH	GA10	-	-	-	-	5.91613	-	-	-	-	-	0.555058	-	-	3.70218	0.100109	-	14.6585	-	-	-	-	-	0.355999	-	-	-	-	-	-
	DH	GA11	0.207561	-	-	-	5.79131	-	-	-	-	-	0.0107431	-	-	3.66104	0.087368	-	10.7003	-	-	-	-	-	0.0640797	-	-	-	-	-	-
	DH	GA15	-	-	-	-	10.2346	-	-	-	-	-	0.0143241	-	-	5.96462	0.127412	-	18.2253	-	-	-	-	-	0.234959	-	-	-	-	-	-
	DH	GA16	0.407709	-	-	-	10.01	-	-	-	-	-	0.0232766	-	-	3.3731	0.0618857	-	25.3154	-	-	-	-	-	0.676397	-	-	-	-	-	-
	DH	GA17	0.266864	-	-	-	1.22317	-	-	-	-	-	-	-	-	0.699301	-	-	9.39539	-	-	-	-	-	0.0569598	-	-	-	-	-	-
	DH	GA18	-	-	-	-	-	-	-	-	-	-	0.0823635	-	-	-	-	-	9.69987	-	-	-	-	-	0.498398	-	-	-	-	-	-
	DH	GA19	2.298	-	-	-	12.5562	-	-	-	-	-	-	-	-	7.28095	0.10921	-	18.1383	-	-	-	-	-	0.195799	-	-	-	-	-	-
	DH	GA23	0.137139	-	-	-	4.56815	-	-	-	-	-	-	-	-	0.61703	-	-	9.61288	-	-	-	-	-	0.11392	-	-	-	-	-	-
	DH	GA24	-	-	-	-	0.998502	-	-	-	-	-	-	-	-	0.575895	-	-	10.3523	-	-	-	-	-	0.128159	-	-	-	-	-	-
	DH	GA25	-	-	-	-	-	-	-	-	-	-	-	-	-	-	-	-	8.30796	-	-	-	-	-	0.135279	-	-	-	-	-	-
	DH	GA26	-	-	-	-	-	-	-	-	-	-	-	-	-	-	-	-	7.87299	-	-	-	-	-	0.11392	-	-	-	-	-	-
DM: De Moor, J. M., Fischer, T. P., Hilton, D. R., Hauri, E., Jaffe, L. A., & Camacho, J. T., 2005, Degassing at Anatahan volcano during the May 2003 eruption: implications from petrology, ash leachates, and SO2 emissions. Journal of Volcanology and Geothermal Research, v. 146, no. 1, p. 117-138	DM		1.16012	-	-	-	50.674	-	-	-	-	-	-	1.54905	-	5.45866	0.680743	-	23.8843	-	-	-	-	-	0.294607	-	-	-	-	-	-
	DM		4.32913	-	-	-	45.3495	-	-	-	-	-	-	1.16366	-	4.31098	0.502366	-	23.3232	-	-	-	-	-	0.519308	-	-	-	-	-	-
	DM		1.70497	-	-	-	19.2811	-	-	-	-	-	-	0.875876	-	1.62485	0.176556	-	16.816	-	-	-	-	-	0.241345	-	-	-	-	-	-
	DM		3.55819	-	-	-	12.9556	-	-	-	-	-	-	-	-	1.5796	0.098289	-	13.7756	-	-	-	-	-	0.266312	-	-	-	-	-	-
	DM		2.32765	-	-	-	23.3425	-	-	-	-	-	-	1.15115	-	1.85932	0.187477	-	18.2514	-	-	-	-	-	0.13482	-	-	-	-	-	-
DU: Durant, A. J., Villarosa, G., Rose, W. I., Delmelle, P., Prata, A. J., & Viramonte, J. G., 2012, Long-range volcanic ash transport and fallout during the 2008 eruption of Chaitén Volcano, Chile. Physics and Chemistry of the Earth, Parts A/B/C, v. 45, p. 50-64	DU	0805_01	0.16	-	-	-	2.07	3e-06	2.4e-05	4e-06	-	0.00066	0.01591	0.35	-	0.59	0.04954	-	3.28	6.4e-05	-	-	-	5.5e-05	0.61	-	-	-	-	-	0.005455
	DU	CH0805_02	0.08	-	-	-	3.33	1e-06	2.5e-05	-	-	0.00026	0.00569	0.96	-	0.58	0.04013	-	3.04	7.5e-05	-	-	-	8.6e-05	0.46	-	-	-	-	-	0.000398
	DU	CH0805_04	0.1	-	-	-	0.63	-	1e-05	9e-06	-	0.00046	0.0008	0.28	-	0.48	0.00172	-	3.38	6.6e-05	-	-	-	6.7e-05	0.51	-	-	-	-	-	-
	DU	CH0805_05	0.09	-	-	-	1.06	2e-06	1.8e-05	2e-06	-	0.00035	0.00322	0.4	-	0.29	0.0235	-	2.35	3.7e-05	-	-	-	-	0.35	-	-	-	-	-	0.005192
	DU	CH0805_09	0.04	-	-	-	4.22	-	1.4e-05	-	-	0.00037	0.00015	0.36	-	0.76	0.01266	-	3.07	7.6e-05	-	-	-	4.2e-05	0.52	-	-	-	-	-	-
	DU	CH0805_11	0.08	-	-	-	2.75	-	2.2e-05	2e-05	-	0.00031	0.00817	0.29	-	1.17	0.02325	-	2.35	5.2e-05	-	-	-	4e-06	0.45	-	-	-	-	-	0.000175
	DU	CH0805_17⁎	0.13	-	-	-	0.89	1e-06	3.3e-05	4.3e-05	-	0.00054	0.01336	0.49	-	0.4	0.02905	-	1.81	5.8e-05	-	-	-	-	0.49	-	-	-	-	-	0.002293
	DU	CH0805_18⁎	0.17	-	-	-	0.64	2e-06	1.8e-05	-	-	0.00034	0.01586	0.73	-	0.29	0.01814	-	1.58	3.8e-05	-	-	-	1.7e-05	0.6	-	-	-	-	-	0.005947
	DU	CH0805_20	0.06	-	-	-	0.96	1e-06	2e-05	-	-	0.00035	0.0001	0.87	-	0.31	0.02292	-	2.46	4.3e-05	-	-	-	-	0.22	-	-	-	-	-	0.003307
	DU	CH0805_24	0.06	-	-	-	4.4	1e-06	9e-06	1.1e-05	-	0.0004	0.00116	0.31	-	0.55	0.01011	-	3.34	8e-05	-	-	-	4.5e-05	0.82	-	-	-	-	-	0.000278
	DU	CH0805_25	0.02	-	-	-	4.17	1e-06	1.5e-05	7.7e-05	-	0.00065	-	0.46	-	0.69	0.00683	-	2.85	0.00023	-	-	-	2.5e-05	0.78	-	-	-	-	-	0.000139
	DU	CH0805_28	0.07	-	-	-	2.36	2e-06	2.7e-05	-	-	0.00036	0.00371	0.5	-	0.72	0.05012	-	4.11	8.6e-05	-	-	-	-	0.29	-	-	-	-	-	0.003115
	DU	CH0805_30	-	-	-	-	1.86	-	-	-	-	-	-	0.56	-	0.42	-	-	3.45	-	-	-	-	-	-	-	-	-	-	-	-
	DU	CH0805_33	0.06	-	-	-	1.15	2e-06	7e-06	-	-	0.00073	0.00362	0.05	-	0.24	0.00834	-	3.64	3.3e-05	-	-	-	2e-06	0.74	-	-	-	-	-	-
	DU	CH0805_34	-	-	-	-	1.96	-	-	-	-	-	-	0.07	-	0.21	-	-	2.3	-	-	-	-	-	-	-	-	-	-	-	-
HN: Hinkley T, Smith K, Taggart Jr. J, Brown J, Wilson S, Gent C., 1987, Chemistry of ash and leachates from the May 18, 1980 eruption of Mount St. Helens, Washington. USGS, Washington DC, pp 73	HN	ODWRRRlO	-	-	-	0.0313114	17.4651	-	0.00508992	-	-	-	-	1.79028	-	2.88066	0.182149	-	18.3406	-	-	-	-	-	1.068	0.0308219	-	-	-	-	-
	HN	ODWRRRlX	-	-	-	0.0298551	18.4631	-	0.00508992	-	-	-	-	1.86701	-	3.29218	0.200364	-	18.3406	-	-	-	-	-	0.711997	0.0308219	-	-	-	-	-
	HN	ODWRRR20	-	-	-	0.0480594	22.2056	-	0.00678656	-	-	-	-	2.25064	-	3.7037	0.255009	-	22.7074	-	-	-	-	-	1.068	0.0376712	-	-	-	-	-
	HN	ODWRRR2X	-	-	-	0.0247579	22.9541	-	0.00508992	-	-	-	-	2.22506	-	3.7037	0.255009	-	22.7074	-	-	-	-	-	0.711997	0.0376712	-	-	-	-	-
	HN	ODWRRR30	-	-	-	0.0349523	22.4551	-	0.00508992	-	-	-	-	2.50639	-	4.11523	0.327869	-	14.8472	-	-	-	-	-	0.711997	0.0388128	-	-	-	-	-
	HN	ODWRISlO	-	-	-	0.0233015	10.7285	-	0.00508992	-	-	-	-	1.38107	-	2.05761	0.145719	-	8.73362	-	-	-	-	-	0.711997	0.0205479	-	-	-	-	-
	HN	ODWALVl	-	-	-	0.0276706	24.2016	-	0.00508992	-	-	-	-	2.45524	-	4.11523	0.273224	-	17.4672	-	-	-	-	-	1.068	0.0399543	-	-	-	-	-
	HN	ODWALV20	-	-	-	0.0342241	24.4511	-	0.00678656	-	-	-	-	2.42967	-	4.11523	0.273224	-	17.9039	-	-	-	-	-	1.068	0.0399543	-	-	-	-	-
	HN	ODWALV30	-	-	-	0.0487876	29.9401	-	0.00508992	-	-	-	-	2.89003	-	4.93827	0.346084	-	22.2707	-	-	-	-	-	1.068	0.0490868	-	-	-	-	-
	HN	ODWALV3X	-	-	-	0.0349523	27.4451	-	0.00678656	-	-	-	-	2.73657	-	4.52675	0.327869	-	20.0873	-	-	-	-	-	1.068	0.043379	-	-	-	-	-
	HN	ODWALV40	-	-	-	0.0240297	29.9401	-	0.00508992	-	-	-	-	2.83887	-	4.52675	0.346084	-	20.9607	-	-	-	-	-	1.068	0.0479452	-	-	-	-	-
	HN	ODWALV50	-	-	-	0.037865	17.9641	-	0.00508992	-	-	-	-	1.94373	-	3.29218	0.236794	-	16.5939	-	-	-	-	-	1.068	0.0319635	-	-	-	-	-
	HN	ODWRZYl	-	-	-	0.0233015	9.48104	-	0.00339328	-	-	-	-	1.38107	-	2.46914	0.127505	-	15.2838	-	-	-	-	-	0.355999	0.0182648	-	-	-	-	-
	HN	ODWRZYlX	-	-	-	0.0393213	8.98204	-	0.00508992	-	-	-	-	1.30435	-	2.05761	0.10929	-	14.8472	-	-	-	-	-	0.711997	0.0171233	-	-	-	-	-
	HN	ODWRZWl	-	-	-	0.0342241	10.2295	-	0.00339328	-	-	-	-	1.02302	-	1.64609	0.10929	-	12.2271	-	-	-	-	-	0.711997	0.0194064	-	-	-	-	-
	HN	ORWSPTlO	-	-	-	0.0305833	6.98603	-	0.00339328	-	-	-	-	0.895141	-	1.23457	0.0546448	-	6.11354	-	-	-	-	-	1.068	0.0114155	-	-	-	-	-
	HN	ODWSPKlO	-	-	-	0.0262142	27.4451	-	0.00508992	-	-	-	-	2.27621	-	3.7037	0.291439	-	17.4672	-	-	-	-	-	1.068	0.043379	-	-	-	-	-
	HN	ODWSPK20	-	-	-	0.0320396	10.2295	-	0.00339328	-	-	-	-	1.22762	-	2.05761	0.145719	-	12.6638	-	-	-	-	-	0.711997	0.0205479	-	-	-	-	-
	HN	0DWSPK30	-	-	-	0.0247579	11.477	-	0.00508992	-	-	-	-	1.3555	-	2.05761	0.163934	-	12.6638	-	-	-	-	-	0.711997	0.0216895	-	-	-	-	-
	HN	ODIPLC20	-	-	-	0.042234	7.98403	-	0.00508992	-	-	-	-	-	-	1.64609	0.127505	-	13.1004	-	-	-	-	-	0.711997	0.0171233	-	-	-	-	-
	HN	ODICAElO	-	-	-	0.0487876	10.2295	-	0.00508992	-	-	-	-	0.971867	-	1.64609	0.0546448	-	10.0437	-	-	-	-	-	1.068	0.0182648	-	-	-	-	-
	HN	ODIEMC30	-	-	-	0.0233015	8.23353	-	0.00508992	-	-	-	-	0.920716	-	1.64609	0.10929	-	11.7904	-	-	-	-	-	-	0.0171233	-	-	-	-	-
	HN	ODIEMC3X	-	-	-	0.0160198	8.23353	-	0.00339328	-	-	-	-	0.946292	-	1.64609	0.10929	-	11.3537	-	-	-	-	-	0.355999	0.0182648	-	-	-	-	-
	HN	ODISMClO	-	-	-	0.0385932	7.48503	-	0.00508992	-	-	-	-	0.971867	-	1.64609	0.10929	-	11.3537	-	-	-	-	-	-	0.0159817	-	-	-	-	-
	HN	ODISMClX	-	-	-	0.021117	7.48503	-	0.00508992	-	-	-	-	0.971867	-	1.64609	0.10929	-	10.917	-	-	-	-	-	-	0.0159817	-	-	-	-	-
	HN	ODMMIL20	-	-	-	0.0283987	6.48703	-	0.00508992	-	-	-	-	0.767263	-	1.23457	0.0546448	-	8.73362	-	-	-	-	-	0.355999	0.0148402	-	-	-	-	-
	HN	ODMMIL30	-	-	-	0.0349523	17.4651	-	0.00339328	-	-	-	-	1.50895	-	2.46914	0.163934	-	13.5371	-	-	-	-	-	0.711997	0.0296804	-	-	-	-	-
MD: D'Addabbo, M., Sulpizio, R., Guidi, M., Capitani, G., Mantecca, P., & Zanchetta, G., 2015. Ash leachates from some recent eruptions of Mount Etna (Italy) and Popocatépetl (Mexico) volcanoes and their impact on	MD	E12/08/2011-0.5 mm	-	0.000122798	0.203515	-	9.66301	-	-	-	-	-	0.0441128	0.828328	-	4.71411	0.0176556	-	4.94432	-	-	-	-	-	0.512638	-	-	-	-	-	-
	MD	E12/08/2011-1 mm	-	0.000842232	0.175763	-	9.68298	-	-	-	-	-	0.0593554	0.853353	-	4.8334	0.0174499	-	4.58797	-	-	-	-	-	0.715557	-	-	-	-	-	-
	MD	E24/04/2012-0.5 mm	-	0.00013748	0.13876	-	7.96555	-	-	-	-	-	0.0609221	0.152653	-	3.75566	0.00302512	-	1.29176	-	-	-	-	-	0.277679	-	-	-	-	-	-
	MD	E24/04/2012-1 mm	-	0.00013748	0.508788	-	9.14628	-	-	-	-	-	0.0469561	0.673173	-	4.30687	0.00671096	-	2.80178	-	-	-	-	-	0.448558	-	-	-	-	-	-
	MD	Popo2012-0.063 mm	-	-	0.0668363	-	58.4398	-	-	-	-	-	0.011479	1.00851	-	29.132	0.382284	-	24.3252	-	-	-	-	-	0.291616	-	-	-	-	-	-
	MD	Popo2012-0.125 mm	-	-	0.0353839	-	39.3734	-	-	-	-	-	-	0.748248	-	19.5393	0.0253149	-	16.4454	-	-	-	-	-	0.736472	-	-	-	-	-	-
RU: Ruggieri, F., Fernández-Turiel, J. L., Saavedra, J., Gimeno, D., Polanco, E., & Naranjo, J. A., 2011. Environmental geochemistry of recent volcanic ashes from the Southern Andes. Environmental Chemistry, v. 8, no. 3, p. 236-247	RU	COPAHUE	0.055152	9.6236e-05	0.0110823	0.000122843	0.250125	6.76096e-06	0.000214152	6.82692e-05	3.00956e-07	0.000386467	0.0308863	-	0.000573487	0.503497	0.0043755	3.54388e-06	0.279687	0.00044914	1.46236e-05	3.6153e-05	1.31406e-06	-	0.0295416	0.000552614	-	0.000185711	-	3.67706e-05	0.00332926
	RU	LONQUIMAY	0.0119348	7.79498e-05	0.00556429	1.9515e-05	0.0856216	8.89601e-08	3.05447e-06	4.94231e-05	1.50478e-07	5.57042e-05	0.00565801	-	6.05187e-05	-	0.000320349	5.52429e-06	0.00347977	0.000172602	4.15058e-06	5.03101e-06	-	-	0.0377278	8.14882e-05	-	0.00103886	-	-	0.000891574
	RU	LLAIMA	0.0313566	1.1212e-05	0.00253654	1.41266e-05	0.0656515	6.2272e-07	4.24232e-06	4.53846e-05	7.52389e-08	0.000202046	0.0052462	-	0.000142651	-	0.000144521	2.0221e-05	0.0191388	0.00018078	4.82625e-06	-	-	-	0.0455581	0.000136955	-	0.000485064	2.52069e-07	4.21663e-05	0.00156752
	RU	CHAITEN	0.0524092	0.00248919	0.0142868	8.26476e-05	0.116825	2.84672e-06	7.80587e-06	4.32692e-05	4.96577e-06	0.000305586	0.025085	-	0.00101585	0.0320856	0.00111085	3.26246e-05	0.164854	0.000192367	1.22587e-05	5.60431e-05	-	-	0.122437	0.000109792	-	0.000408816	3.78104e-07	0.000119504	0.00143294
	RU	HUDSON	0.0431801	7.19434e-05	0.00742831	4.89332e-05	0.115577	2.84672e-06	9.5028e-06	7.88462e-06	1.50478e-07	8.85917e-05	0.0133393	-	0.000172911	0.034965	0.00107663	5.31582e-06	0.291431	0.000169364	1.00386e-05	1.521e-05	2.46386e-07	-	0.0501851	0.000186829	-	0.00157113	-	9.61231e-05	0.00125401
SM: Smith, D. B., Zielinski, R. A., Taylor, H. E., & Sawyer, M. B., 1983. Leaching characteristics of ash from the May 18, 1980, eruption of Mount St. Helens volcano, Washington. Bulletin of Volcanology, v. 46, no. 2, p. 103-124	SM	1	-	-	-	0.00116508	10.9835	0.000220621	0.00023757	-	-	0.000629426	0.00027932	-	0.0322767	2.30358	0.167455	-	13.8976	-	-	-	-	-	0.665779	0.0209998	-	-	-	-	0.00348677
	SM	2	-	-	-	0.00133984	19.97	-	0.000223995	-	-	-	0.000307968	-	0.074928	3.45537	0.240262	-	19.5991	-	-	-	-	-	0.665779	0.0251084	-	-	-	-	0.00452669
	SM	3	-	-	-	0.00113595	11.982	-	0.000468352	-	-	0.00100708	-	-	0.0368876	2.30358	0.182017	-	1.24722	-	-	-	-	-	0.665779	0.0214563	-	-	-	-	0.0103991
	SM	4	-	-	-	0.00101944	12.9805	0.000188595	0.0003869	-	-	0.00132179	0.000114593	-	0.037464	2.46812	0.174736	-	14.2539	-	-	-	-	-	0.592543	0.0214563	-	-	-	-	0.0103991
	SM	5	-	-	-	7.28173e-05	2.69596	-	-	-	-	0.000692368	0.000193375	-	0.00201729	0.559441	0.0145613	-	3.74165	-	-	-	-	-	0.625832	0.00456517	-	-	-	-	0.00152929
	SM	6	-	-	-	0.00902935	17.973	-	0.00032581	-	-	0.00157356	0.000716204	-	0.0461095	2.63266	0.152894	0.00045862	15.6793	-	-	-	-	-	0.932091	0.027391	-	-	-	-	0.0177397
	SM	7	-	-	-	0.00116508	6.19071	-	0.00032581	-	-	0.00276947	0.0401074	-	0.0236311	1.05306	0.10921	-	7.66147	-	-	-	-	-	0.585885	0.0155216	-	-	-	-	0.0103991
	SM	8	-	-	-	0.00160198	13.979	4.62592e-05	0.000434414	-	-	0.0025177	0.0179051	-	0.037464	2.46812	0.211139	-	14.0757	-	-	-	-	-	0.732357	0.0228258	-	-	-	-	0.0207983
	SM	9	-	-	-	0.0010777	10.9835	0.000224179	0.00122179	-	-	0.00692368	0.00859445	-	0.0299712	2.30358	0.152894	-	9.79955	-	-	-	-	-	0.612517	0.0200867	-	-	-	-	0.0605597
	SM	10	-	-	-	0.0010777	6.68997	-	-	-	-	0.00245476	0.035094	-	0.0207493	1.13534	0.10921	-	8.37416	-	-	-	-	-	0.545939	0.0114129	-	-	-	-	0.00293623
	SM	11	-	-	-	0.00139809	11.982	0.00291077	0.000278296	-	-	0.00352478	0.00365264	-	0.0247839	2.13904	0.10921	-	13.0067	-	-	-	-	-	0.659121	0.0173476	-	-	-	-	0.0140694
	SM	12	-	-	-	0.000640792	9.48577	8.18433e-05	-	-	-	0.0033989	0.000329454	-	0.015562	1.48087	0.064798	-	8.55234	-	-	-	-	-	0.57257	0.0159781	-	-	-	-	0.0146811
	SM	13	-	-	-	0.0010777	8.98652	-	0.000339386	-	-	0.00113297	0.000415398	-	0.0253602	1.80995	0.131052	-	10.8686	-	-	-	-	-	0.732357	0.0173476	-	-	-	-	0.00336443
	SM	14	-	-	-	0.0010777	9.78532	-	0.000549805	-	-	0.00755311	0.00465533	-	0.0172911	1.64541	0.0946487	0.000542005	10.8686	-	0.000212355	-	-	-	0.592543	0.0196302	-	-	-	-	0.00183514
	SM	15	-	-	-	0.000990315	13.979	-	0.000414051	-	-	0.00302124	0.0035094	-	0.032853	2.13904	0.131052	0.000416927	12.4722	-	0.00027027	-	-	-	0.732357	0.0328692	-	-	-	-	0.0159046
	SM	16	-	-	-	0.00139809	7.88817	7.1168e-05	0.000481928	-	-	0.00138474	0.000544315	-	0.0161383	1.53023	0.10921	0.000500313	10.8686	-	-	-	-	-	0.579228	0.0173476	-	-	-	-	0.00110109
	SM	17	-	-	-	0.00136897	16.9745	-	-	-	-	0.00535012	0.00787825	-	0.0414986	2.46812	0.203859	0.000583698	13.5412	-	-	-	-	-	0.798935	0.0292171	-	-	-	-	0.409849
	SM	18	-	-	-	0.000640792	5.59161	-	-	-	-	0.00107002	0.000673232	-	0.0172911	1.02016	0.0662541	-	8.19599	-	-	-	-	-	0.532623	0.0109564	-	-	-	-	0.00226334
	SM	19	-	-	-	0.00174762	12.9805	-	0.000678771	-	-	0.0232887	0.00322292	-	0.0351585	2.46812	0.189297	0.00045862	14.2539	-	-	-	-	-	0.865513	0.0241954	-	-	-	-	0.00672886
